# Supplementary material for: The Changing Detection Rate of Respiratory Syncytial Virus in Adults in Western Australia between 2017 and 2023
Source: Viruses. 2024 Apr 23;16(5):656. doi: 10.3390/v16050656 (PMC11125702; doi:10.3390/v16050656)
Supplement: Supplementary file 1 [file viruses-16-00656-s001.zip]

Archive with 1 entries (1 files):
- viruses-2962772-supplementary.pdf
